# Supplementary material for: Is the commercial determinants conversation confined to the health sciences? Potentially, and that’s a problem
Source: Global Health. 2024 Jan 2;20:3. doi: 10.1186/s12992-023-00989-8 (PMC10759639; doi:10.1186/s12992-023-00989-8)
Supplement: Supplementary file 1 — Additional file 1. Journal citations in Oxford University textbook and Lancet series on CDoH, grouped by academic discipline for crafting Fig. 1. [file 12992_2023_989_MOESM1_ESM.xlsx]

## Sheet: Medicine subject categories
	total
Anatomy
Anesthiology and Pain Medicine
Biochemistry (medical)
Cardiology and Cardiovascular Medicine	3.5
Complementary and Alternative Medicine
Critical Care and Intensive Care Medicine
Dermatology
Drug Guides
Embryology
Emergency Medicine
Endocrinology, Diabetes and Metabolism	6
Epidemiology	12.5
Family Practice
Gastroenterology
Genetics (clinical)
Geriatrics and Gerontology
Health Informatics	2.25
Health Policy	106.083
Hematology
Hepatology
Histology
Immunology and Allergy
Infectious Diseases	1
Internal Medicine	5.83333
Medicine (miscellaneous)	304.75
Microbiology (medical)
Nephrology
Neurology (clinical)
Obstetrics and Gynecology
Oncology	0.333333
Ophthalmology
Orthopedics and Sports Medicine
Otorhinolaryngology
Pathology and Forensic Medicine
Pediatrics, Perinatology and Child Health	2
Pharmacology (medical)	3.5
Physiology (medical)
Psychiatry and Mental Health	28.5
Public Health, Environmental and Occupational Health	287.75
Pulmonology and Respiratory Medicine	1
Radiology, Nuclear Medicine and Imaging
Rehabilitation
Reproductive Medicine
						Medical subject categories cited in Oxford textbook and Lancet series

## Sheet: Soc Sci subject categories
Anthropology	4
Archeology	1
Communication	7.25
Cultural Studies	2
Demography	1
Development	8.16667
Education	4.83333
E-Learning	0
Gender Studies	0
Geography, Planning and Development	14.25
Health (social science)	128.083
Human Factors and Ergonomics	0
Law	30.6667
Library and Information Science	2
Life-span and Life-course Studies	0.75
Linguistics and Language	1.75
Political Science and International Relations	23.5833
Public Administration	13.5
Safety Research	2.5
Social Sciences (miscellaneous)	18.5833
Social Work	0.833333
Sociology and Political Science	48.75
Transportation	0
Urban Studies	3.5

## Sheet: Final results
Subject areas	Agricultural and Biological Sciences	Arts and Humanities	Biochemistry, Genetics and Molecular Biology	Business, Management and Accounting	Chemical Engineering	Chemistry	Computer Science	Decision Sciences	Dentistry	Earth and Planetary Sciences	Economics, Econometrics and Finance	Energy	Engineering	Environmental Sciences	Health Professions	Immunology	Materials Science	Mathematics	Medicine	Multidisciplinary	Neuroscience	Nursing	Pharmacology, Toxicology and Pharmaceutics	Physics and Astronomy	Psychology	Social Sciences	Veterinary
	7.58333	20.5833	25.1667	35.5	0	0	4.5	3.08333	0	3	28.8333	3.08333	2.25	27.8	4.96667	2	0	1.83333	640.217	30.5	2	18.8833	3.33333	0.333333	8.16667	179.217	1.16667
IF medicine, which subject categories	Medicine - Anatomy	Medicine - Anesthiology and Pain Medicine	Medicine - Biochemistry (medical)	Medicine - Cardiology and Cardiovascular Medicine	Medicine - Complementary and Alternative Medicine	Medicine - Critical Care and Intensive Care Medicine	Medicine - Dermatology	Medicine - Drug Guides	Medicine - Embryology	Medicine - Emergency Medicine	Medicine - Endocrinology, Diabetes and Metabolism	Medicine - Epidemiology	Medicine - Family Practice	Medicine - Gastroenterology	Medicine - Genetics (clinical)	Medicine - Geriatrics and Gerontology	Medicine - Health Informatics	Medicine - Health Policy	Medicine - Hematology	Medicine - Hepatology	Medicine - Histology	Medicine - Immunology and Allergy	Medicine - Infectious Diseases	Medicine - Internal Medicine	Medicine - Medicine (miscellaneous)	Medicine - Microbiology (medical)	Medicine - Nephrology	Medicine - Neurology (clinical)	Medicine - Obstetrics and Gynecology	Medicine - Oncology	Medicine - Ophthalmology	Medicine - Orthopedics and Sports Medicine	Medicine - Otorhinolaryngology	Medicine - Pathology and Forensic Medicine	Medicine - Pediatrics, Perinatology and Child Health	Medicine - Pharmacology (medical)	Medicine - Physiology (medical)	Medicine - Psychiatry and Mental Health	Medicine - Public Health, Environmental and Occupational Health	Medicine - Pulmonology and Respiratory Medicine	Medicine - Radiology, Nuclear Medicine and Imaging	Medicine - Rehabilitation	Medicine - Reproductive
	0	0	0	2.9291	0	0	0	0	0	0	5.02131	10.4611	0	0	0	0	1.88299	88.7795	0	0	0	0	0.836885	4.88183	255.041	0	0	0	0	0.278962	0	0	0	0	1.67377	2.9291	0	23.8512	240.814	0.836885	0	0	0
IF soc scie, which subject categories	Social Sciences - Anthropology	Social Sciences - Archeology	Social Sciences - Communication	Social Sciences - Cultural Studies	Social Sciences - Demography	Social Sciences - Development	Social Sciences - Education	Social Sciences - E-Learning	Social Sciences - Gender Studies	Social Sciences - Geography, Planning and Development	Social Sciences - Health (social science)	Social Sciences - Human Factors and Ergonomics	Social Sciences - Law	Social Sciences - Library and Information Science	Social Sciences - Life-span and Life-course Studies	Social Sciences - Linguistics and Language	Social Sciences - Political Science and International Relations	Social Sciences - Public Administration	Social Sciences - Safety Research	Social Sciences - Social Sciences (miscellaneous)	Social Sciences - Social Work	Social Sciences - Sociology and Political Science	Social Sciences - Transportation	Social Sciences - Urban Studies
	2.26141	0.565352	4.0988	1.1307	0.565352	4.61704	2.73254	0	0	8.05627	72.4122	0	17.3375	1.1307	0.424014	0.989366	13.3329	7.63226	1.41338	10.5061	0.471127	27.5609	0	1.97873	179.217
Sums of purposely reclassified disciplines	Agricultural, Biological & Veterinary Sciences	Arts & Humanities	Biochemistry, Genetics & Molecular Biology	Business, Management & Accounting	Computer & Decision Sciences & Mathematics	Environmental, Earth & Planetary Sciences	Economics, Econometrics & Finance	Energy, Engineering,Physics & Astronomy	Multidisciplinary	Psychology & Neuroscience	Medicine (Miscellaneous, Nursing & Pharmacology)	Medical Specialties (incl Immunology)	Health Policy, Professions & Informatics	Epidemiology	Public Health, Environmental & Occupational Health	Social Sciences (Health)	Social Sciences (other)	total
	8.75	20.5833	25.1667	35.5	9.41667	30.8	28.8333	5.66667	30.5	10.1667	280.186	42.3099	95.6292	10.4611	240.814	72.4122	106.804	1054
	health excl soc sci health	669.4	0.635104
	health incl soc sci health	741.812	0.703807

## Sheet: original data
		Lancet series				total
	Maani et al	Friel et al	Lacy-Nichols et al	Gilmore et al	Tedros	total
Global Health	44	3	4	7		58
Lancet	26	10	7	7	3	53
Am J Public Health	38	1	1	2		42
PLoS Med	29	1	3	6		39
Tob Control	21	5	1	11		38
BMJ	30	1	1	5		37
Addiction	30	1		3		34
BMJ Glob Health	17	1	4	3	1	26
BMC Public Health	19	3	1	2		25
PLoS One	18	1		2		21
Int J Health Policy Manag	7	5	3	4		19
Soc Sci Med	12	1	2	3		18
Milbank Q	12	1	1	2		16
Drug Alcohol Rev	13			1		14
J Bus Ethics	8	1	2	3		14
Eur J Public Health	9	1	1	2		13
J Epidemiol Community Health	10			2		12
JAMA	12					12
Public Health Nutr	8		1	3		12
Annu Rev Public Health	10		1			11
Health Policy Plan	6	3	1	1		11
Lancet Glob Health	8	1	1	1		11
BMJ Open	6	3		1		10
J Health Polit Policy Law	7			1		8
Lancet Public Health	6	1		1		8
Bull World Health Organ	4	2		1		7
J Stud Alcohol Drugs	4	1	1	1		7
Obes Rev	6		1			7
Cochrane Database Syst Rev	6					6
Crit Public Health	3		1	2		6
global public health	6					6
Health Policy	4	1		1		6
Int J Environ Res Public Health	4			1	1	6
J Public Health	4	1		1		6
N Engl J Med	5		1			6
PLoS Biol	5	1				6
Aust N Z J Public Health	4	1				5
Health Promotion Int	4	1				5
public health	5					5
Addict Res Theory	4					4
Am J Prev Med	3	1				4
Int J Health Serv	1		1	2		4
J Law Med Ethics	4					4
J Public Health Policy	4					4
JAMA intern med	4					4
Lancet Planet Health	4					4
One Earth	4					4
SSM Popul Health	3			1		4
Sustainability	2	1	1			4
Third World Q	2	1		1		4
Tob Induc Dis	2		1	1		4
Am Polit Sci Rev	3					3
Can J Public Health	2			1		3
CMAJ	3					3
critical social policy	3					3
Econ Polit Wkly			1	2		3
Environ Res Lett	2			1		3
Glob Public Health		1	1	1		3
Health Aff	3					3
Health Educ Behav	2			1		3
J Clean Prod		3				3
J Commun	3					3
J Eur Public Policy	3					3
J Urban Health	2		1			3
Journal Stud	3					3
Nat Med	2			1		3
Nature	3					3
Policy Polit	3					3
Prev Med	2			1		3
Proc Natl Acad Scie USA	3					3
Sci Rep	2		1			3
Acad Manage Rev	1			1		2
Account Res	2					2
Am J Econ Sociol	1		1			2
Ann Intern Med	2					2
Annu Rev Political Sci	2					2
Annu Rev Soc	2					2
BMC Med	2					2
Br Med Bull	2					2
Br Med J (Clin Res Ed)	1	1				2
Cad Saúde Pública	1		1			2
critical policy stud	2					2
Environ Commun	2					2
Environ Health Perspect	2					2
Environ Polit	2					2
Environm Educ Res	2					2
Food Policy	2					2
Front Nutr	2					2
Front Public Health	2					2
Glob Health Action	1			1		2
Glob Policy	1	1				2
Globalizations	1			1		2
Harv Bus Rev	1			1		2
Int Gambl Stud	1			1		2
Int J Behav Nutr Phys Act	1			1		2
Int J Drug Policy	1			1		2
int j epidemiol	2					2
int j manage rev	2					2
Int J Risk Saf Med	1			1		2
Int Spectator	1			1		2
Int Stud Q	1	1				2
J Consumer Res	2					2
J Manage	1		1			2
J Public Admin Res Theor	2					2
N Z Med J	1			1		2
Nat Food		1		1		2
New Polit Econ	1		1			2
Nicotine Tob Res	1			1		2
Nutrients	2					2
Obesity	2					2
Pediatrics	2					2
Political Res Q	2					2
Proc Comput Sci	2					2
Rev Econ Statistics	2					2
Scott Aff	1		1			2
Soc Sci Q	2					2
Stanford Law Policy Rev	2					2
Voluntas		1	1			2
World Dev	2					2
Admin L Rev	1					1
Adv Polit Psychol	1					1
Agric Hum Values	1					1
Alcoholism Clin Exp Res	1					1
Am Econ Rev			1			1
Am Econ Rev Insights	1					1
Am J Bioeth	1					1
Am J Community Psychol	1					1
Am J Epidemiol	1					1
Am J Health Promot	1					1
Am J Polit Sci	1					1
Am Polit Res	1					1
Am Rev Public Adm			1			1
Ann Med	1					1
Ann Public Coop Econ			1			1
Annu Rev Econ	1					1
Antivir Ther				1		1
Australas Med J	1					1
Boston Univ Law Rev	1					1
Bottom Line (NYNY)			1			1
Br J Ind Relat			1			1
Br J Nutr	1					1
Br J Polit Int Relat	1					1
Br J Polit Sci	1					1
Br J Sociol	1					1
Bus Hum Rights	1					1
Bus Polit		1				1
Bus Res	1					1
Bus Strategy Environ	1					1
Business History Review	1					1
Calif Law Rev			1			1
California Manage Rev	1					1
Cardiovasc Diagn Ther	1					1
Commun Cult Crit			1			1
Comp Political Stud	1					1
Contemp Politics	1					1
Corp Reputation Rev		1				1
Crit Radical Social Work	1					1
critical policy analysis	1					1
Curr Opin Psychiatry	1					1
Development	1					1
Drugs Educ Prev Policy	1					1
Eat Behav	1					1
EClinicalMedicine		1				1
Econ Agro-Aliment				1		1
Econ Hum Biol	1					1
Econ Society	1					1
Environ Justice	1					1
Environ Value	1					1
Eur Environ	1					1
Eur J Clin Nutr	1					1
Eur J Dev Res		1				1
Eur J Int Law			1			1
Eur J Risk Regul	1					1
Eur J Social Psychol	1					1
Eur Public L	1					1
Food Secur				1		1
French Historical Studies	1					1
Front Vet Sci				1		1
Gastronomica	1					1
Georgetown L J	1					1
Glob Environ Polit	1					1
Glob Food Sec	1					1
Glob Netw				1		1
Glob Soc				1		1
Glob Soc Policy	1					1
Global Environ Change	1					1
Global Heart	1					1
global social policy	1					1
Govern Opposition	1					1
Governance	1					1
Hastings Cent Rep	1					1
Health Commun				1		1
Health Place				1		1
Health Res Policy Syst			1			1
Health Syst Reform	1					1
Hum Relat			1			1
Hum Rights Q	1					1
ICSID Review			1			1
Implement Sci	1					1
Int Arch Occup Environ Health	1					1
Int Groups Adv	1					1
Int J Business Global	1					1
Int J Comput Sci Eng	1					1
Int J Equity Health	1					1
Int J Mentalt Health Addict	1					1
Int J Prod Econ		1				1
Int J Strategic Chang Manag				1		1
Int Organ	1					1
Int Rel				1		1
Inter Econ		1				1
Interest Groups Advocacy	1					1
J Am Stud	1					1
J Appl Soc Sci		1				1
J Archael Sci Rep	1					1
J Bioeth Inq	1					1
J Bus Res	1					1
J Common Market Stud	1					1
J Consumer Psychol	1					1
J Econ Growth	1					1
J Econ Hist	1					1
J Econ Manage Strategy	1					1
J Econ Perspect	1					1
J Eur Soc Policy		1				1
J Gambling Issues	1					1
J Gambling Stud	1					1
J Glob Health	1					1
J Health Serv Res Policy	1					1
J Health Soc Behav	1					1
J Hum Resour	1					1
J Hunger Environ Nutr				1		1
J Int Bus Policy			1			1
J Int Econ	1					1
J Int Relat Dev			1			1
J Labor Econ	1					1
J Legal Stud	1					1
J Manag Stud	1					1
J Med Internet Res	1					1
J Media Bus Stud	1					1
J Occup Environ Med	1					1
J Peasant Stud		1				1
J Policy Analysis Manage	1					1
J Politics	1					1
J Politics Latin America	1					1
J Popul Econ	1					1
J Public Econ	1					1
J Public Policy	1					1
J R Soc Med				1		1
J Retailing	1					1
J Social Policy	1					1
J Socio-Economics			1			1
J Urban Econ	1					1
J Vocat Beh	1					1
JAMA Cardiol	1					1
KCLJ		1				1
Kennedy Inst Ethics J	1					1
Lancet Diabetes Endocrinol	1					1
Lancet Reg Health Eur	1					1
Legislative Stud Q	1					1
Long Range Planning	1					1
Manag Int Rev	1					1
Mayo Clinic Proc	1					1
Med Anthropol Q	1					1
Med J Austr	1					1
Medical Teacher	1					1
Michigan L Rev	1					1
Millenn J Int Stud	1					1
Minnesota L Rev	1					1
N Z Univ Law Rev	1					1
Nat Clim Change	1					1
Nat Geosci	1					1
Nat Hum Behav	1					1
Nat Rev Endocrinol	1					1
Nonprofit Volunt Sector Q			1			1
Nord Stud Alcohol Drugs	1					1
Organ Environ		1				1
Organization			1			1
Patterns	1					1
Philos Trans A Math Phys Eng Sci	1					1
Poetics	1					1
Policy Stud	1					1
Polit Soc		1				1
Popul Health Metrics	1					1
Presidential Stud Q	1					1
Prev Med Rep	1					1
Prev Sci	1					1
Prog Cardiovascular Dis	1					1
Prog Community Health Partnerships	1					1
Public Choice	1					1
Public Health Ethics	1					1
Public Health Rev	1					1
Public Manag Rev	1					1
public policy admin	1					1
Qual Health Res	1					1
Qual Quant	1					1
Regul Governance	1					1
Res Policy				1		1
Respirology		1				1
Rev Environ Health	1					1
Rev Income Wealth				1		1
Rev Int Organ	1					1
Saf Sci				1		1
SAGE Open	1					1
Sci Eng Ethics	1					1
Science	1					1
Soc Indic Res			1			1
Soc Res		1				1
Soc Sec Bull	1					1
Social Democr		1				1
Social Forces	1					1
Social Med	1					1
Social Media Soc				1		1
Social Responsibility J	1					1
Socio-economic Rev				1		1
Sociol Health Illn	1					1
Stanford Law Rev		1				1
Stat Sci Rev J Inst Math Stat	1					1
Texas L Rev	1					1
trop med infect dis	1					1
Urban Stud				1		1
World Econ	1					1
World Rev Pol Econ			1			1
Yale J Health Policy Law Ethics		1				1
Yale LJ		1				1
